# Supplementary material for: Optimization of Surface-Enhanced Raman Spectroscopy Detection Conditions for Interaction between Gonyautoxin and Its Aptamer
Source: Toxins (Basel). 2022 Jan 11;14(1):49. doi: 10.3390/toxins14010049 (PMC8779825; doi:10.3390/toxins14010049)
Supplement: Supplementary file 1 [file toxins-14-00049-s001.zip]

Archive with 1 entries (1 files):
- toxins-1494460-supplementary.pdf
